# Supplementary material for: Ixazomib-Lenalidomide-Dexamethasone for the Treatment of Relapsed/Refractory Multiple Myeloma: A Hungarian Real-World Analysis
Source: J Clin Med. 2025 Dec 30;15(1):286. doi: 10.3390/jcm15010286 (PMC12786464; doi:10.3390/jcm15010286)
Supplement: Supplementary file 1 [file jcm-15-00286-s001.zip]

Archive with 1 entries (1 files):
- jcm-4049127-supplementary.pdf
